# Supplementary material for: A spectral dimension reduction technique that improves pattern detection in multivariate spatial data
Source: Bioinformatics. 2026 Jan 31;42(2):btag052. doi: 10.1093/bioinformatics/btag052 (PMC12925250; doi:10.1093/bioinformatics/btag052)
Supplement: btag052_Supplementary_Data [file btag052_supplementary_data.zip]

Archive with 2 entries (2 files):
- SPACO_Supplemental_Methods.pdf
- SPACO_Supplemental_Figures.pdf
